# Supplementary material for: Monitoring Yellow Mealworm (Tenebrio molitor) as a Potential Novel Allergenic Food: Effect of Food Processing and Matrix
Source: Nutrients. 2023 Jan 17;15(3):482. doi: 10.3390/nu15030482 (PMC9921270; doi:10.3390/nu15030482)
Supplement: Supplementary file 1 [file nutrients-15-00482-s001.zip]

Archive with 1 entries (1 files):
- nutrients-2132229-supplementary.pdf
